# Supplementary material for: The Significance of CD20 Intensity Variance in Pediatric Patients with B-Cell Precursor Acute Lymphoblastic Leukemia
Source: J Clin Med. 2023 Feb 11;12(4):1451. doi: 10.3390/jcm12041451 (PMC9961970; doi:10.3390/jcm12041451)
Supplement: Supplementary file 1 [file jcm-12-01451-s001.zip]

Archive with 1 entries (1 files):
- jcm-2139944-supplementary.pdf
